# Supplementary material for: Effect of Growth Factors and Hormones during In Vitro Growth Culture of Cumulus-Oocyte-Complexes Derived from Small Antral Follicles in Pigs
Source: Animals (Basel). 2023 Mar 30;13(7):1206. doi: 10.3390/ani13071206 (PMC10093161; doi:10.3390/ani13071206)
Supplement: Supplementary file 1 [file animals-13-01206-s001.zip]

Archive with 1 entries (1 files):
- animals-2251273-supplementary.pdf
